# Supplementary material for: Mammary Development in Gilts at One Week Postnatal Is Related to Plasma Lysine Concentration at 24 h after Birth, but Not Colostrum Dose
Source: Animals (Basel). 2021 Sep 30;11(10):2867. doi: 10.3390/ani11102867 (PMC8532886; doi:10.3390/ani11102867)
Supplement: Supplementary file 1 [file animals-11-02867-s001.zip]

Archive with 1 entries (1 files):
- animals-1306258-supplementary.xlsx
