# Supplementary material for: Mammary Development in Gilts at One Week Postnatal Is Related to Plasma Lysine Concentration at 24 h after Birth, but Not Colostrum Dose
Source: Animals (Basel). 2021 Sep 30;11(10):2867. doi: 10.3390/ani11102867 (PMC8532886; doi:10.3390/ani11102867)
Supplement: Supplementary file 1 [file animals-11-02867-s001.zip › animals-1306258-supplementary.xlsx]

## Sheet: Sheet1
				Ala [M+0] Results		Ala [P+1/F+1] Results		Ala [P+2/F+2] Results		Ala [P+3/F+3] Results		Ala [P+4/F+4] Results
Name	Data File	Type	Acq. Date-Time	RT	Area	RT	Area	RT	Area	RT	Area	RT	Area
d2o_ALA_blank1	d2o_ALA_blank1.d	Sample	2020-09-23 15:56:36	11.4146	34494.4	11.3878	124.434	12.3153	6.10143	11.6246	5.18651	11.6134	2.25587
d2o_ALA_sample-1	d2o_ALA_sample-1.d	Sample	2020-09-23 16:27:21	11.3472	1.24712e+08	11.3515	2.95311e+06	11.3506	20828.3	11.3031	122.355	11.3748	0
d2o_ALA_sample-2	d2o_ALA_sample-2.d	Sample	2020-09-23 16:58:05	11.4198	1.2164e+08	11.4293	1.33556e+07	11.444	687969	11.4587	19566.6	11.4578	333.588
d2o_ALA_sample-3	d2o_ALA_sample-3.d	Sample	2020-09-23 17:28:49	11.7517	2.06037e+08	11.7508	4.67042e+06	11.75	32997.1	11.6247	0	11.157	0
d2o_ALA_sample-4	d2o_ALA_sample-4.d	Sample	2020-09-23 17:59:33	12.0796	1.56656e+08	12.0932	1.76207e+07	12.1027	1.18904e+06	12.1381	40561.9	12.1165	856.406
d2o_ALA_sample-5	d2o_ALA_sample-5.d	Sample	2020-09-23 18:30:17	12.3949	1.28692e+08	12.3888	3.07327e+06	12.362	7111.45	11.4898	0	11.5927	0
d2o_ALA_sample-6	d2o_ALA_sample-6.d	Sample	2020-09-23 19:01:01	12.6574	9.53966e+07	12.6637	9.94232e+06	12.6784	625415	12.6671	21077.2	12.6974	509.479
d2o_ALA_sample-7	d2o_ALA_sample-7.d	Sample	2020-09-23 19:31:45	12.7994	1.34343e+08	12.8089	3.20099e+06	12.8029	27621.4	11.5106	0	11.1674	0
d2o_ALA_sample-8	d2o_ALA_sample-8.d	Sample	2020-09-23 20:02:29	13.178	1.26637e+08	13.1875	1.30151e+07	13.2074	819625	13.2377	27631.1	13.2109	636.355
d2o_CAL_C_Ala std check	d2o_CAL_C_Ala std check.d	Sample	2020-09-23 20:35:02	13.8056	2.40136e+06	13.784	51867.2	12.4761	0	11.4691	0	11.2037	0

## Sheet: ValueList_Helper
Sample
Blank
Cal
QC
CC
DoubleBlank
MatrixSpike
MatrixSpikeDup
MatrixBlank
TuneCheck
ResponseCheck
